# Supplementary material for: The Association Between Plasma Osmolarity and In-hospital Mortality in Cardiac Intensive Care Unit Patients
Source: Front Cardiovasc Med. 2021 Jul 2;8:692764. doi: 10.3389/fcvm.2021.692764 (PMC8282930; doi:10.3389/fcvm.2021.692764)
Supplement: Supplementary file 1 [file Data_Sheet_1.ZIP]

Archive with 1 entries (1 files):
- Raw data.dta
